# Supplementary material for: Population-level health impact of hypothetical waning 1-dose human papillomavirus vaccination and 2-dose mitigation strategies in a high cervical cancer burden setting
Source: J Natl Cancer Inst Monogr. 2024 Nov 12;2024(67):379–86. doi: 10.1093/jncimonographs/lgae039 (PMC11555273; doi:10.1093/jncimonographs/lgae039)
Supplement: lgae039_Supplementary_Data [file lgae039_supplementary_data.zip]

Archive with 3 entries (2 files):
- lgae039_Supplementary_Data/
- lgae039_Supplementary_Data/Burger2024_1Drecovery_JNCI_R1_supplementary1.docx
- lgae039_Supplementary_Data/Burger2024_1Drecovery_JNCI_R1_supplementary2_TA.docx
